# Supplementary material for: Serology in the Digital Age: Using Long Synthetic Peptides Created from Nucleic Acid Sequences as Antigens in Microarrays
Source: Microarrays (Basel). 2016 Aug 10;5(3):22. doi: 10.3390/microarrays5030022 (PMC5040969; doi:10.3390/microarrays5030022)
Supplement: Supplementary file 1 [file microarrays-05-00022-s001.zip]

Archive with 3 entries (3 files):
- Table S3 Results for Polyoma JCV megapeptides_no change.xlsx
- microarrays-135240-SI-check.pdf
- Table S2 results with herpes7 30 mers_JBmod.xlsx
