# Supplementary material for: Serology in the Digital Age: Using Long Synthetic Peptides Created from Nucleic Acid Sequences as Antigens in Microarrays
Source: Microarrays (Basel). 2016 Aug 10;5(3):22. doi: 10.3390/microarrays5030022 (PMC5040969; doi:10.3390/microarrays5030022)
Supplement: Supplementary file 1 [file microarrays-05-00022-s001.zip › Table S3 Results for Polyoma JCV megapeptides_no change.xlsx]

## Sheet: Blad1
Table S3. Results with 6 overlapping Megapeptides from VP1 of JC virus
MFI of the blank bead have been subtracted. MFI higher than 300 are marked with red background.
PBSTP= nontemplate control without serum
sample	jcvvp1_1	jcvvp1_47	jcvvp1_103	jcvvp1_149	jcvvp1_219	jcvvp1_252
PBSTP	0	2	62.5	0	0	0
PBSTP	0	2	8	3	0	0
1	9	306	123	25	0	159
2	0	300.5	67	16	0	128
3	19	1632.5	432	29	0	21
4	1.5	292.5	282.5	7.5	0	0
5	9	188.5	593	8	0	0
6	9	324	135	16	0	0
7	59.5	205	49.5	138	0	3455.5
8	19.5	226	120	14	2	49
9	169	273.5	56.5	294	0	1441
10	4	260.5	558	9	0	17
11	7	198.5	104.5	16	0	346
12	4	131	93	11	3	32
13	12	156	75	12	1	0
14	0	144.5	161	0	0	54.5
15	14	276.5	98.5	438.5	7	94
16	11	344.5	122.5	19	2	0
17	4	181.5	72	5	9	0
18	2	236	117.5	1.5	6	17
19	6	164.5	158	11	2	7
20	0	226.5	867.5	3.5	0	0
21	3	133	57	6	2	0
22	1	88	43	35	0	113
23	0	201	88.5	8	5	62.5
24	45	298	94.5	14	11	27.5
25	0	224	174	1.5	0	16
26	11	236	264	23	0	95
27	9	303	146.5	13	5	3
28	12.5	574.5	252.5	23.5	0	19.5
29	38.5	281.5	78.5	114.5	0	2138
30	6	309	324.5	23	0	91
31	8	389	172.5	13	1	0
32	11.5	287.5	78.5	14.5	1.5	24.5
33	10	167	649	15.5	0	68
34	8	201.5	72.5	100	0	1173.5
35	4	227	141.5	11	0	98
36	10	429	207.5	12	0	0
37	0	121	54	6	0	19
38	0	82	66.5	2	0	53
39	6	371.5	249	16	0	0
40	3	98	44	6	3	0
41	30.5	594	118	45	0	265
42	0	281.5	966.5	7	0	0
43	3	197	60	7	0	1
44	2	351.5	143.5	10	0	0
45	0	126	100	3.5	3	34
46	1	367.5	449	10	0	0
47	8	302	802	14	0	6
48	14.5	162.5	99	36.5	0	355.5
49	38	315	65.5	23	4	62
50	6	169.5	127	41.5	0	331
51	9	318	110	57.5	0	2551
52	0	310	159	1	0	0
53	0	170.5	142	0	0	0
54	5	190.5	82	9	17	4
55	12	216	87	15	10	227
56	0	69	58	4	1	0
57	1	144.5	335.5	6	0	0
58	3	178	114	7	2	12
59	9.5	266	342	17	13	93
60	7	252	292.5	13	0	221
61	80.5	308	51	200.5	0	1130.5
62	1	143	60	8	0	357
63	19.5	292.5	78	6.5	0	0
64	0	175	207.5	4	11	0
65	8	128	34.5	20	0	1350
66	2	289	67.5	8	0	30
67	0	141	66	0	0	49
68	6	153	229.5	10	0	0
69	0	158	117	0	0	0
70	1	283	107	10	0	16
71	12	382	97	14	1	19
72	1	478	932	5	0	0
73	22	281.5	81.5	20	0	76
74	37	376	125.5	71	0	196
75	4	508	275.5	4	0	0
76	8	399	111.5	12	3	2
77	2	86	70	2	0	240
78	13	426.5	150	17.5	0	0
79	0	240	166	0	0	107
80	0	136	64	5	0	29
81	8	403	142	12	0	0
PBSTP	0	55	90	2	0	0
PBSTP	0	41.5	92	0	0	0
147	5	153	56.5	14	0	162
162	16	272	571	12	31	28
169	0	124	245	30	0	260
172	0	120	20	0	0	109
200	0	166.5	57.5	0	6.5	0
230	5	508	704.5	10	26	5
232	4	167	54	6	3	83
261	12.5	208	63.5	5	0	53
266	378	195	53	7	3	7
271	0	91.5	0	0	0	0
287	3	214.5	82.5	6	6.5	2
318	9	434	121	19	0	88
325	0	238.5	96.5	3.5	0	61
348	16	338	110	15	7	6
349	11	185.5	122	26	19	13
357	0	555.5	98	0	0	0
370	8	270	116	13	8	7
387	4.5	194	73.5	7	0	0
404	10	175	170	17	5	0
409	79	0	0	490.5	0	2771.5
413	0	179	60.5	0.5	0	0
414	0	223	2386	2	0	6
428	20.5	448.5	89.5	38.5	5.5	147.5
433	3.5	208.5	287	9	0	32
436	7	264	71	13	0	10
441	6	272.5	122	19	0	49
443	0	85	46	0	0	0
447	0	88	61	0	0	0
452	4	89	87	9	0	55
483	3.5	232.5	111.5	9.5	0	5.5
501	0	216	143.5	37	0	135
506	6	211.5	81.5	10	2	19.5
515	0	187	33	3	6	0
546	1.5	209.5	53.5	3.5	0	18.5
566	5.5	313	87.5	37.5	0.5	501.5
569	10	187	198	9	25	7
571	10	531.5	163	19	31	7
595	0.5	211	82.5	7	7	22
596	15	99	55.5	52	0	460
597	14	163	391.5	9	8	6
851	11	107.5	39	20	19	313
861	0	137.5	62.5	0	0	54
872	1	170	54.5	3	5	29
878	7	106	95	7	13	12
884	8	166.5	97	6	6	42
899	0	99	31	0	0	32
900	49	101	46	2	6	413
910	5	128	1305.5	5	16	13
912	3	47	2976	3	9	26
933	8	115.5	65	10	4	145.5
