# Supplementary material for: Serology in the Digital Age: Using Long Synthetic Peptides Created from Nucleic Acid Sequences as Antigens in Microarrays
Source: Microarrays (Basel). 2016 Aug 10;5(3):22. doi: 10.3390/microarrays5030022 (PMC5040969; doi:10.3390/microarrays5030022)
Supplement: Supplementary file 1 [file microarrays-05-00022-s001.zip › Table S2 results with herpes7 30 mers_JBmod.xlsx]

## Sheet: herpes7 30 mers
Table S2. Results with HHV7 30 mer peptides (MFI)
Results with HHV7 gB 100 mers (Appendix 1) are marked with yellow
naked=blank bead, PBS=PBS containing negative serum control
sample	naked	h7u24_1	h7gb125	h7gb793	h7u14_155	h7u14_354	h7u14_567	h7u14_580	h7u14_619	h7u11_267	h7u11_702	h7u11_726	h7gp65_229	h7gp65_239	h7gp65_249	h7gp65_439	hhv7gb161	hhv7gb241	hhv7gb321	hhv7gb401	hhv7gb481	hhv7gb561	hhv7gb641	hhv7gb721
PBS	0	0	0	0	0	0	0	0	0	0	0	0	0	0	0	0	0	0	0	0	0	0	0	0
1	2.5	63.5	33.5	18.5	129.5	20.5	29.5	25.5	10.5	48.5	29.5	37.5	51.5	319.5	169.5	4.5	0	2	503.25	0	0	0	0	0
303	4.5	6.5	5.5	2.5	6.5	3.5	0	3.5	0	6.5	12.5	0.5	6.5	15.5	8.5	0	0	28	0	0	0	0	0	0
305	3.75	31.75	0	0.75	5.75	0	0	0	0	0	0	0	0	42.75	10.75	0	0	0	296.75	0	0	0	0	30
2	1.75	15.75	11.75	2.75	13.75	4.75	6.75	7.75	0	6.75	3.75	7.75	6.75	27.75	16.75	0	0	0	0	0	0	0	0	0
309	0.25	6.25	3.25	3.25	8.25	6.25	4.25	5.25	0.25	3.25	2.25	4.25	3.25	23.25	9.25	0.25	7.5	10	38.75	0	0	0	0	0
311	3.5	22.5	7.5	0	33.5	1.5	3.5	2.5	0	502.5	6.5	3.5	40.5	72.5	24.5	160.5	2	0	0	0	0	0	9.5	255
313	2.25	18.25	9.25	2.25	22.25	5.25	8.25	9.25	0	8.25	8.25	12.25	6.25	48.25	29.25	0	17	28.5	64.75	0	0	23	0	0
315	2.5	14.5	7.5	4.5	9.5	2.5	3.5	6.5	0	2.5	3.5	4.5	2.5	24.5	15.5	0	1.5	4.5	0	0	0	496.5	0	0
317	0.5	8.5	6.5	6.5	7.5	4.5	4.5	5.5	1.5	3.5	3.5	4.5	6.5	17.5	12.5	1.5	2	2.5	123.25	89.5	0	5	0	0
319	0.75	9.75	7.75	7.75	9.75	4.75	4.75	5.75	2.75	4.75	72.75	6.75	10.75	19.75	13.75	0.75	0	0	0	0	0	0	0	0
321	0.5	11.5	6.5	6.5	8.5	3.5	4.5	4.5	1.5	5.5	8.5	5.5	203.5	622.5	10.5	0.5	0	2	0	0	0	0	0	6
323	1.75	9.75	17.75	7.75	8.75	5.75	6.75	5.75	0	3.75	6.75	6.75	5.75	25.75	17.75	0.75	7	1.5	47.75	0	0	0	0	0
325	0.75	7.75	3.75	4.75	6.75	4.75	4.75	5.75	6.75	3.75	14.75	8.75	3.75	18.75	12.75	0.75	0	0	0	0	0	0	0	0
327	1	6	7	5	7	4	3	4	0	4	3	4	5	18	12	0	0	0	0	0	0	0	0	5
329	0.25	4.25	2.25	4.25	5.25	2.25	2.25	4.25	0.25	3.25	2.25	4.25	3.25	13.25	9.25	0.25	0	13	19.75	0	0	0	0	0
331	0.5	6.5	6.5	6.5	7.5	3.5	3.5	4.5	0	2.5	4.5	4.5	4.5	21.5	8.5	1.5	0	4	0	0	0	0	0	0
333	0.5	10.5	8.5	8.5	7.5	4.5	4.5	5.5	1.5	4.5	6.5	6.5	6.5	24.5	10.5	1.5	4	10	45.25	0	0	0	0	1
335	0.25	7.25	6.25	5.25	6.25	3.25	2.25	3.25	1.25	3.25	8.25	4.25	3.25	14.25	9.25	0.25	4	11	352.75	69.5	0	0	9	123.5
337	0.5	11.5	5.5	14.5	9.5	4.5	4.5	4.5	2.5	7.5	8.5	6.5	8.5	20.5	15.5	0.5	19	5	0	0	0	0	9.5	211
339	0.5	6.5	8.5	5.5	7.5	5.5	3.5	5.5	0.5	4.5	5.5	5.5	9.5	14.5	8.5	1.5	2	3	0	0	0	0	0	4
341	0.5	20.5	7.5	6.5	6.5	3.5	4.5	4.5	1.5	16.5	3.5	5.5	11.5	15.5	11.5	0.5	2	0	0	0	0	0	0	48
343	1.75	14.75	12.75	14.75	11.75	8.75	6.75	7.75	3.75	10.75	8.75	11.75	12.75	22.75	19.75	2.75	1	0	0	0	0	0	0	0
345	2.25	21.25	11.25	8.25	10.25	4.25	5.25	4.25	3.25	7.25	7.25	6.25	8.25	37.25	17.25	0.25	0	46	88.75	0	0	0	0	0
347	23.5	0	0	0	0	0	0	0	0	0	0	0	0	0	0	0	0	14	0	0	0	0	0	0
349	1.5	10.5	12.5	7.5	9.5	4.5	7.5	7.5	1.5	5.5	4.5	6.5	6.5	26.5	21.5	0.5	3	10	49.75	0	0	0.5	0	0
351	1.25	7.25	6.25	7.25	8.25	5.25	5.25	5.25	1.25	82.25	15.25	5.25	5.25	13.25	16.25	3.25	0	13	0	0	0	0	9	193
353	2.5	8.5	2.5	2.5	7.5	2.5	2.5	2.5	0	2.5	1.5	4.5	1.5	17.5	12.5	0	1	18	18.25	0	0	0	0	5
355	1	8	6	7	6	6	4	5	3	5	138	4	6	17	11	2	0	3	1.75	0	0	0	0	0
357	1.5	12.5	12.5	9.5	9.5	7.5	5.5	8.5	3.5	5.5	13.5	8.5	6.5	18.5	13.5	3.5	5.5	244	0	0	0	0	0	0
359	1.75	9.75	7.75	9.75	9.75	6.75	6.75	7.75	2.75	4.75	36.75	7.75	5.75	21.75	12.75	1.75	2	0	0	0	0	0	0	348
361	2	12	31	8	10	5	3	6	6	5	4	7	6	17	13	1	0	1	6.25	0	0	517	0	0
363	1	7	7	4	7	4	5	6	2	4	4	5	4	14	11	2	8	4	0	0	0	0	0	0
365	3.25	8.25	6.25	10.25	12.25	5.25	6.25	9.25	0	5.25	5.25	9.25	5.25	21.25	17.25	0	0	4	0	0	0	0	0	0
367	1.5	10.5	11.5	9.5	10.5	6.5	6.5	6.5	2.5	6.5	5.5	7.5	6.5	17.5	16.5	2.5	1	0	0	0	0	0	0	10
369	2.75	29.75	28.75	59.75	47.75	25.75	19.75	17.75	8.75	33.75	31.75	29.75	29.75	46.75	66.75	7.75	12.5	17	47.75	0	0	2	0	0
371	2.25	16.25	8.25	8.25	10.25	6.25	5.25	6.25	0.25	10.25	5.25	4.25	6.25	16.25	14.25	2.25	5.5	12.5	0	0	0	0	0	0
373	1.75	5.75	15.75	3.75	6.75	2.75	3.75	3.75	0.75	2.75	12.75	3.75	2.75	11.75	7.75	0.75	12	1	9.75	0	2	507.5	0	237
375	1.75	13.75	15.75	8.75	13.75	6.75	5.75	8.75	1.75	4.75	12.75	7.75	27.75	21.75	22.75	6.75	0	0	2362.75	2238.5	0	0	0	0
3	1.25	7.25	4.25	4.25	4.25	2.25	2.25	4.25	1.25	3.25	23.25	3.25	3.25	11.25	6.25	0.25	0	0	0	0	0	0	0	0
4	1.75	5.75	9.75	3.75	3.75	3.75	2.75	5.75	0.75	2.75	3.75	35.75	2.75	14.75	6.75	0	21.25	45.5	268.25	0	0	6	0	0
5	3.75	43.75	9.75	11.75	0.75	1.75	0	0.75	2.75	0.75	5.75	0	0	27.75	3.75	0	1.75	7.75	0	0	0	0	0	20.25
6	1.5	8.5	4.5	3.5	5.5	3.5	3.5	5.5	1.5	2.5	3.5	5.5	3.5	20.5	11.5	0.5	0	20.75	221.5	0	0	0	0	0
7	1.25	11.25	16.25	7.25	7.25	7.25	5.25	13.25	5.25	5.25	32.25	6.25	9.25	20.25	14.25	2.25	0	13	0	0	2	0	10	0
8	1.25	6.25	4.25	2.25	8.25	3.25	6.25	5.25	9.25	3.25	28.25	4.25	3.25	23.25	7.25	1.25	0	8	0	0	0	0	0	65.75
9	6.25	10.25	5.25	0	0.25	0.25	0	0.25	0	0	0	0	1.25	18.25	2.25	0	1	9.5	0	0	0	0	0	0
10	2	6	5	3	6	2	3	3	0	7	7	3	3	14	7	0	3.5	6	0	0	0	0	0	31.75
11	1.5	3.5	3.5	1.5	3.5	1.5	1.5	3.5	0.5	6.5	0.5	2.5	0.5	11.5	4.5	0.5	0	1	0	0	0	0	10	7.5
12	1.75	9.75	3.75	2.75	77.75	2.75	2.75	4.75	0.75	2.75	3.75	3.75	4.75	19.75	8.75	1.75	1.5	9	0	0	0	0	0	138.75
131	1.5	5.5	6.5	4.5	4.5	2.5	3.5	3.5	0.5	2.5	2.5	3.5	2.5	11.5	7.5	0.5	0	1	0	0	0	0	311.75	654
930	1.25	5.25	3.25	1.25	8.25	1.25	2.25	3.25	0.25	1.25	17.25	3.25	2.25	18.25	7.25	1.25	0	6	561.25	0	0	0	0	129.5
692	1.75	7.75	6.75	7.75	8.75	3.75	4.75	6.75	0.75	4.75	10.75	4.75	5.75	15.75	11.75	0	0	3.25	0	0	0	0	0	30.25
1959	1.25	7.25	4.25	5.25	6.25	3.25	4.25	5.25	1.25	4.25	21.25	4.25	4.25	16.25	10.25	2.25	0	0	0	0	0	0	0	3.75
327	4.25	3.25	0.25	0	3.25	0	0	0.25	0	0	0	1.25	0	16.25	9.25	0	0	2.25	0	0	0	0	0	0
1430	1.5	8.5	5.5	7.5	9.5	3.5	4.5	4.5	2.5	6.5	28.5	5.5	4.5	16.5	12.5	2.5	0	5	0	0	0	0	131.5	18.25
9573	1.5	8.5	7.5	7.5	6.5	3.5	4.5	5.5	1.5	4.5	6.5	4.5	4.5	16.5	11.5	2.5	6	3.5	0	0	0	0	0	14
1806	2	13	4	6	6	5	4	5	1	5	4	4	4	21	12	1	4	2	0	0	0	0	0	278.75
307	1.75	12.75	8.75	7.75	8.75	4.75	1.75	4.75	2.75	5.75	5.75	5.75	9.75	27.75	15.75	1.75	3.5	4	0	0	0	0	0	34
3578	1.25	6.25	6.25	6.25	4.25	3.25	3.25	4.25	1.25	3.25	3.25	4.25	4.25	12.25	8.25	1.25	2	3.5	0	0	0	0	0	0
7036	1.5	13.5	9.5	14.5	7.5	7.5	4.5	5.5	4.5	45.5	44.5	6.5	10.5	19.5	14.5	4.5	4	8.5	0	0	0	0	0	2.5
9301	1.5	9.5	5.5	7.5	7.5	3.5	4.5	5.5	13.5	5.5	13.5	4.5	4.5	41.5	17.5	0.5	1.5	11	229.5	468	0	0	1	39.25
1070	1.5	6.5	4.5	4.5	5.5	2.5	4.5	4.5	1.5	869.5	4.5	5.5	3.5	20.5	10.5	1.5	0	4	0	0	0	0	0	5.5
4897	1	6	9	6	6	4	3	5	3	5	4	5	5	14	8	2	0.5	12.25	0	0	0	0	0.5	26.25
173	2	6	9	8	6	5	4	5	1	6	5	6	4	21	18	0	2	6	174.25	393	0	0	5	98
364	1.75	10.75	3.75	5.75	6.75	4.75	4.75	4.75	1.75	4.75	4.75	4.75	5.75	21.75	12.75	0.75	5	3.5	152	447.5	0	0	9.75	59
291	1.5	9.5	5.5	8.5	7.5	3.5	3.5	4.5	1.5	5.5	4.5	6.5	792.5	1279.5	15.5	1.5	2	72.25	0	0	11	55.5	162.75	606
396	1.25	6.25	4.25	4.25	34.25	3.25	3.25	4.25	1.25	3.25	6.25	5.25	3.25	12.25	9.25	9.25	4	6	0	0	0	0	0	366
939	1.25	13.25	7.25	4.25	19.25	4.25	5.25	5.25	2.25	3.25	3.25	6.25	4.25	12.25	15.25	1.25	3.5	6.5	0	0	0	0	8	554.75
945	1.5	7.5	4.5	3.5	4.5	1.5	3.5	4.5	1.5	2.5	2.5	5.5	3.5	17.5	9.5	0.5	0.5	2	0	0	0	0	0	0
279	2	13	3	5	9	6	5	7	1	4	7	6	6	26	17	1	0	0	0	0	0	0	0	0
997	1	8	6	7	8	5	4	4	1	4	4	8	5	18	11	2	3	3.5	0	0	0	0	0	15
9319	1.25	7.25	7.25	6.25	7.25	5.25	5.25	5.25	3.25	6.25	4.25	7.25	4.25	33.25	12.25	2.25	2	6	0	0	0	0	0	11.5
5043	2.75	15.75	4.75	4.75	10.75	4.75	4.75	4.75	2.75	8.75	4.75	12.75	4.75	28.75	15.75	20.75	6	6.5	0	0	0	0	0	298.5
9497	1.5	8.5	10.5	4.5	8.5	3.5	4.5	4.5	1.5	10.5	4.5	5.5	3.5	21.5	10.5	0.5	1.5	16.25	0	0	0	0	3.5	57
4316	2.25	6.25	6.25	5.25	8.25	3.25	5.25	5.25	17.25	5.25	10.25	5.25	4.25	52.25	14.25	0.25	4.5	4	0	0	0	0	0	0
3971	1	5	4	6	6	74	4	4	1	4	4	4	4	14	9	2	3	7.5	0	0	0	0	0	0
35	4.5	2.5	78.5	2.5	3.5	0	0	1.5	0	0	4.5	1.5	0	12.5	5.5	0	2	3.5	0	0	0	0	0	33.25
323	1.5	13.5	10.5	7.5	9.5	5.5	5.5	5.5	3.5	4.5	5.5	7.5	5.5	20.5	13.5	3.5	6	5.5	0	0	0	0	0	0.5
BD1	1.25	5.25	3.25	4.25	6.25	2.25	3.25	4.25	0.25	3.25	2.25	4.25	3.25	13.25	9.25	1.25	4.25	1	0	0	0	2.75	0	0
BD2	1.75	3.75	2.75	3.75	4.75	2.75	1.75	3.75	0.75	2.75	3.75	3.75	2.75	12.75	6.75	0	2	4	0	0	0	0	0	15
BD3	2.5	13.5	4.5	5.5	6.5	1.5	4.5	6.5	0	2.5	3.5	6.5	7.5	25.5	11.5	0	4.5	8.5	0	0	0	0	0	28
BD4	1.5	16.5	5.5	7.5	10.5	4.5	5.5	9.5	2.5	44.5	6.5	7.5	3.5	23.5	13.5	1.5	1	26	0	0	0	0	0	174.25
BD5	1.75	9.75	6.75	6.75	5.75	3.75	2.75	4.75	1.75	3.75	5.75	2.75	4.75	487.75	7.75	0.75	0	5.5	0	0	0	0	249.5	1260.25
Sequence of the tested 30mer peptides
All had a PEG6 spacer plus an amino group at the amino terminus										Code in the table
HHV7 U24 1-30 mthetpppsyndvmlqmfhdhsvflhqenl										h7u24_1
HHV7 gB 125-154 EARCLSSISVKRSEEEEYVAYHKDEYVNKT										h7gb125
HHV7 gB 793-822 EIAEAKKSQRPSLLERIQYRGYQKLSTEEL										h7gb793
HHV7 U14 155-184 ALKMIYRAGNSFDNQPDNDIESYNEKLKIY										h7u14_155
HHV7 U14 354-383 VTFILTSSKESDDEYDEDKPPRQVDPDRVD										h7u14_354
HHV7 U14 567-596 ERLSTNSPISINGNTPRQQSHGDNEIQTID										h7u14_567
HHV7 U14 580-609 NTPRQQSHGDNEIQTIDSTDEDSMNAPQSP										h7u14_580
HHV7 U14 619-648 VSTDDQLLHSPTNSPFNLFDSVSEMQEDTE										h7u14_619
HHV7 U11 267-296 ITKSLELHALPVKSTWDDRVKFTPEPIQTF										h7u11_267
HHV7 U11 702-731 LLTGKETQNTIFGASKAQENGDKDLIDLEN										h7u11_702
HHV7 U11 726-755 LIDLENSVQKDDDIVNKLVSHLTHSEEDVV										h7u11_726
HHV7 gp65 229-258 ipkvnmtsekplydaccpdknksrenttya										h7gp65_229
HHV7 gp65 239-268 plydaccpdknksrenttyawrwsehpwte										h7gp65_239
HHV7 gp65 249-278 nksrenttyawrwsehpwtettiepwrdid										h7gp65_249
HHV7 gp65 439-468 slnaqlcnsgnitqafnntvseklqnvmgg										h7gp65_439
